# Supplementary material for: Accumulation of 5-hydroxynorvaline in maize (Zea mays) leaves is induced by insect feeding and abiotic stress
Source: J Exp Bot. 2014 Sep 30;66(2):593–602. doi: 10.1093/jxb/eru385 (PMC4286406; doi:10.1093/jxb/eru385)
Supplement: Supplementary Data [file supp_eru385_jexbot128835_file001.xlsx]

## Sheet: Sheet1
Supplementary Table S1. Predicted genes in the 5-hydroxynorvaline QTL interval on chromosome 5
Filtered gene list, from maize RefGen v2, www.maizegdb.org
GeneId	Description	Chromosome	Start	End
GRMZM2G121843_T01	filtered_set; syntelog; UniRef90: C5WUY5_SORBI Putative uncharacterized protein Sb01g002940 n=3 (Andropogoneae) Exp=1e-20; maizesequence.org: Uniprot/SPTREMBL:B6T866; Putative uncharacterized protein | UniGene:Zm.22878; Hypothetical protein LOC100277375 | RefSeq_peptide:NP_001144427; hypothetical protein LOC100277375 | RefSeq_dna:NM_001150955; hypothetical protein LOC100277375 (LOC100277375) mRNA…	5	2137676	2140420
GRMZM2G121851_T01	filtered_set; syntelog; UniRef90: B6U170_MAIZE Calmodulin binding protein n=2 (Andropogoneae) Exp=0; maizesequence.org: UniGene:Zm.133715; Clone 1446923 mRNA sequence	5	2140815	2141532
GRMZM2G121851_T02	filtered_set; syntelog; UniRef90: No significant hits (1e-5); maizesequence.org: EntrezGene:100285136; calmodulin binding protein | Uniprot/SPTREMBL:C0PE53; Putative uncharacterized protein | Uniprot/SPTREMBL:B6U170; Calmodulin binding protein | UniGene:Zm.37358; Hypothetical protein LOC100274240 | UniGene:Zm.27175; Calmodulin binding protein | RefSeq_peptide:NP_001151502; calmodulin binding prot…	5	2140819	2144620
GRMZM2G420823_T01	filtered_set; syntelog; UniRef90: Q852B5_ORYSJ Os03g0823800 protein n=5 (Poaceae) Exp=2e-170; maizesequence.org: Uniprot/SPTREMBL:B4FDS4; Putative uncharacterized protein | UniGene:Zm.99864; Transcribed locus strongly similar to NP_001149779.1 permease I [Zea mays] | GO:0055085; transmembrane transport | GO:0016020; membrane | GO:0006810; transport | GO:0005215; transporter activity	5	2146616	2151817
GRMZM2G420823_T02	filtered_set; syntelog; UniRef90: Q10BC0_ORYSJ Permease I putative expressed n=4 (Poaceae) Exp=0; maizesequence.org: Uniprot/SPTREMBL:C0P7N0; Putative uncharacterized protein | Uniprot/SPTREMBL:B4FMN7; Putative uncharacterized protein | UniGene:Zm.99864; Transcribed locus strongly similar to NP_001149779.1 permease I [Zea mays] | GO:0055085; transmembrane transport | GO:0016020; membrane | GO:000…	5	2146616	2151817
GRMZM2G420823_T03	filtered_set; syntelog; UniRef90: Q852B5_ORYSJ Os03g0823800 protein n=5 (Poaceae) Exp=8e-147; maizesequence.org: GO:0055085; transmembrane transport | GO:0016020; membrane | GO:0006810; transport | GO:0005215; transporter activity	5	2146916	2149484
GRMZM2G420823_T04	filtered_set; syntelog; UniRef90: Q10BC0_ORYSJ Permease I putative expressed n=4 (Poaceae) Exp=6e-126; maizesequence.org: GO:0005215; transporter activity | GO:0006810; transport | GO:0016020; membrane | GO:0055085; transmembrane transport	5	2147835	2149523
AC212728.3_FGT001	filtered_set; syntelog; UniRef90: C4J9R2_MAIZE Putative uncharacterized protein n=1 (Zea mays) Exp=1e-24; maizesequence.org: Uniprot/SPTREMBL:C4J9R2; Putative uncharacterized protein | UniGene:Zm.153698; TSA: Zea mays contig37087 mRNA sequence | UniGene:Zm.145953; TSA: Zea mays contig42856 mRNA sequence | UniGene:Zm.144346; TSA: Zea mays contig55820 mRNA sequence | UniGene:Zm.125647; Full-length …	5	2175839	2176987
GRMZM2G085301_T01	filtered_set; syntelog; UniRef90: Q852B0_ORYSJ Putative sugar transporter protein n=2 (Oryza sativa) Exp=3e-149; maizesequence.org: RefSeq_dna:NM_001148456; hypothetical protein LOC100274077 (LOC100274077) mRNA | RefSeq_peptide:NP_001141928; hypothetical protein LOC100274077 | UniGene:Zm.151767; TSA: Zea mays contig05993 mRNA sequence | UniGene:Zm.33120; Hypothetical protein LOC100274077 | Unipro…	5	2181480	2183903
GRMZM2G085320_T01	filtered_set; ortholog; UniRef90: C0P3F6_MAIZE Putative uncharacterized protein n=1 (Zea mays) Exp=9e-86; maizesequence.org: Uniprot/SPTREMBL:C0P3F6; Putative uncharacterized protein | UniGene:Zm.157511; TSA: Zea mays contig06390 mRNA sequence | UniGene:Zm.157169; Clone 373727 mRNA sequence | UniGene:Zm.103562; Hypothetical protein LOC100381995 | RefSeq_peptide:NP_001168235; hypothetical protein …	5	2184671	2186446
GRMZM2G085336_T01	filtered_set; syntelog; UniRef90: B6TS41_MAIZE Structural constituent of ribosome n=6 (Andropogoneae) Exp=4e-51; maizesequence.org: RefSeq_peptide:NP_001152726; structural constituent of ribosome | UniGene:Zm.124234; Structural constituent of ribosome | UniGene:Zm.86736; Structural constituent of ribosome | Uniprot/SPTREMBL:B6TS41; Structural constituent of ribosome | Uniprot/SPTREMBL:B6UCA6; Str…	5	2186824	2188668
GRMZM2G085336_T02	filtered_set; syntelog; UniRef90: B6TS41_MAIZE Structural constituent of ribosome n=6 (Andropogoneae) Exp=4e-51; maizesequence.org: Uniprot/SPTREMBL:C0P4G6; Putative uncharacterized protein | Uniprot/SPTREMBL:B6UII3; Structural constituent of ribosome | Uniprot/SPTREMBL:B6UCA6; Structural constituent of ribosome | Uniprot/SPTREMBL:B6TS41; Structural constituent of ribosome | RefSeq_peptide:NP_001…	5	2186824	2188668
GRMZM2G085460_T01	filtered_set; syntelog; possible_pseudogene; UniRef90: No significant hits (1e-5)	5	2188877	2190913
GRMZM2G701279_T01	filtered_set; other; UniRef90: No significant hits (1e-5); maizesequence.org: UniGene:Zm.88902; Transcribed locus	5	2236181	2236796
GRMZM2G445103_T01	filtered_set; ortholog; UniRef90: No significant hits (1e-5)	5	2237735	2241039
GRMZM2G143998_T01	filtered_set; syntelog; UniRef90: C5WUY9_SORBI Putative uncharacterized protein Sb01g002990 n=1 (Sorghum bicolor) Exp=0; maizesequence.org: GO:0005215; transporter activity | GO:0006810; transport | GO:0006857; oligopeptide transport | GO:0016020; membrane | GO:0055085; transmembrane transport | UniGene:Zm.129297; Clone 358934 mRNA sequence	5	2249786	2252578
GRMZM2G144008_T01	filtered_set; syntelog; UniRef90: Q852B4_ORYSJ Os03g0823700 protein n=4 (Poaceae) Exp=2e-113; maizesequence.org: GO:0007165; signal transduction | GO:0007264; small GTPase mediated signal transduction | GO:0008134; transcription factor binding | GO:0015031; protein transport | RefSeq_dna:NM_001136603; LOC100191168 (umc1496) mRNA | RefSeq_peptide:NP_001130075; hypothetical protein LOC100191168 | U…	5	2259484	2263375
GRMZM2G144020_T01	filtered_set; syntelog; UniRef90: B8A2H8_MAIZE Putative uncharacterized protein n=2 (Zea mays) Exp=1e-162; maizesequence.org: Uniprot/SPTREMBL:B8A2H8; Putative uncharacterized protein | Uniprot/SPTREMBL:B4FYN2; Putative uncharacterized protein | RefSeq_peptide:NP_001141880; hypothetical protein LOC100274023 | GO:0005488; binding | EntrezGene:100274023; LOC100274023	5	2265218	2268167
GRMZM2G144020_T02	filtered_set; syntelog; UniRef90: B8A2H8_MAIZE Putative uncharacterized protein n=2 (Zea mays) Exp=1e-137; maizesequence.org: Uniprot/SPTREMBL:B4FYN2; Putative uncharacterized protein | RefSeq_peptide:NP_001141880; hypothetical protein LOC100274023 | RefSeq_dna:NM_001148408; LOC100274023 (IDP122) mRNA | GO:0005488; binding | EntrezGene:100274023; LOC100274023	5	2265546	2268158
GRMZM2G144024_T01	filtered_set; syntelog; UniRef90: C5WUZ8_SORBI Putative uncharacterized protein Sb01g003080 n=1 (Sorghum bicolor) Exp=2e-28; maizesequence.org: UniGene:Zm.82699; Clone 5574 mRNA sequence	5	2268894	2269666
GRMZM2G445169_T01	filtered_set; syntelog; UniRef90: B6UA99_MAIZE Alpha-expansin 6 n=5 (Andropogoneae) Exp=4e-138; maizesequence.org: Uniprot/SPTREMBL:B6TQR2; Alpha-expansin 6 | Uniprot/SPTREMBL:B4FYF7; Putative uncharacterized protein | RefSeq_peptide:NP_001150534; alpha-expansin 6 | RefSeq_dna:NM_001157062; alpha-expansin 6 (LOC100284166) mRNA | GO:0009664; plant-type cell wall organization | GO:0005576; extracel…	5	2274965	2277529
GRMZM2G445169_T02	filtered_set; syntelog; UniRef90: B6UA99_MAIZE Alpha-expansin 6 n=5 (Andropogoneae) Exp=5e-81; maizesequence.org: GO:0005576; extracellular region | GO:0009664; plant-type cell wall organization	5	2274980	2275954
GRMZM2G144042_T01	filtered_set; syntelog; UniRef90: B6T4T3_MAIZE Protein kinase APK1B n=5 (Andropogoneae) Exp=0; maizesequence.org: Uniprot/SPTREMBL:C0PEU7; Putative uncharacterized protein | Uniprot/SPTREMBL:B7ZXW3; Putative uncharacterized protein | Uniprot/SPTREMBL:B4FYV5; Putative uncharacterized protein | Uniprot/SPTREMBL:B4FUF8; Putative uncharacterized protein | UniGene:Zm.99287; Hypothetical protein LOC100…	5	2283771	2290049
GRMZM2G144042_T02	filtered_set; syntelog; UniRef90: B4FUF8_MAIZE Putative uncharacterized protein n=2 (Zea mays) Exp=3e-124; maizesequence.org: Uniprot/SPTREMBL:C0PEU7; Putative uncharacterized protein | Uniprot/SPTREMBL:B7ZXW3; Putative uncharacterized protein | Uniprot/SPTREMBL:B4FUF8; Putative uncharacterized protein | RefSeq_peptide:NP_001169424; hypothetical protein LOC100383293 | RefSeq_dna:NM_001175953; hyp…	5	2283771	2290049
GRMZM2G144042_T03	filtered_set; syntelog; UniRef90: B4FUF8_MAIZE Putative uncharacterized protein n=2 (Zea mays) Exp=3e-124; maizesequence.org: RefSeq_peptide:NP_001169424; hypothetical protein LOC100383293 | Uniprot/SPTREMBL:B4FUF8; Putative uncharacterized protein | Uniprot/SPTREMBL:B7ZXW3; Putative uncharacterized protein | Uniprot/SPTREMBL:C0PEU7; Putative uncharacterized protein | RefSeq_dna:NM_001175953; hyp…	5	2283771	2290049
AC211477.3_FGT021	filtered_set; ortholog; UniRef90: A3AGD4_ORYSJ Putative uncharacterized protein n=1 (Oryza sativa subsp. japonica) Exp=2e-11	5	2287645	2288521
GRMZM5G808292_T01	filtered_set; other; UniRef90: No significant hits (1e-5); maizesequence.org: UniGene:Zm.133505; Clone 984098 mRNA sequence	5	2298037	2298831
GRMZM2G144059_T01	filtered_set; syntelog; possible_pseudogene; UniRef90: No significant hits (1e-5)	5	2299263	2299652
GRMZM2G144071_T01	filtered_set; syntelog; UniRef90: C5WV04_SORBI Putative uncharacterized protein Sb01g003150 n=1 (Sorghum bicolor) Exp=0; maizesequence.org: Uniprot/SPTREMBL:B7ZXZ5; Putative uncharacterized protein | UniGene:Zm.30201; Transcribed locus strongly similar to NP_001145890.1 hypothetical protein LOC100279406 [Zea mays] | UniGene:Zm.137772; Hypothetical protein LOC100279406 | RefSeq_peptide:NP_00114589…	5	2306853	2309300
GRMZM2G144109_T01	filtered_set; syntelog; UniRef90: C5WV10_SORBI Putative uncharacterized protein Sb01g003190 n=1 (Sorghum bicolor) Exp=6e-91; maizesequence.org: GO:0003824; catalytic activity | UniGene:Zm.35373; Clone 1548375 mRNA sequence	5	2315004	2318785
GRMZM2G144109_T02	filtered_set; syntelog; UniRef90: C5WV10_SORBI Putative uncharacterized protein Sb01g003190 n=1 (Sorghum bicolor) Exp=0; maizesequence.org: GO:0003824; catalytic activity	5	2315004	2318785
GRMZM2G144172_T01	filtered_set; syntelog; UniRef90: C5WV12_SORBI Putative uncharacterized protein Sb01g003210 n=1 (Sorghum bicolor) Exp=7e-109; maizesequence.org: UniGene:Zm.34380; Full-length cDNA clone ZM_BFb0218L20 | UniGene:Zm.145186; TSA: Zea mays contig49202 mRNA sequence | GO:0045449; regulation of transcription | GO:0008270; zinc ion binding | GO:0003677; DNA binding	5	2336204	2338578
GRMZM2G144188_T01	filtered_set; syntelog; UniRef90: No significant hits (1e-5); maizesequence.org: GO:0045449; regulation of transcription | GO:0008270; zinc ion binding | GO:0003677; DNA binding	5	2343761	2345249
GRMZM2G003108_T01	filtered_set; syntelog; UniRef90: B6U4K1_MAIZE CRAL/TRIO domain containing protein n=4 (Andropogoneae) Exp=3e-170; maizesequence.org: Uniprot/SPTREMBL:C0HEG4; Putative uncharacterized protein | Uniprot/SPTREMBL:B6U270; CRAL/TRIO domain containing protein | UniGene:Zm.83580; CRAL/TRIO domain containing protein | UniGene:Zm.145141; TSA: Zea mays contig49551 mRNA sequence | RefSeq_peptide:NP_0011515…	5	2350263	2356801
GRMZM2G003108_T02	filtered_set; syntelog; UniRef90: No significant hits (1e-5)	5	2350263	2351676
GRMZM2G003068_T01	filtered_set; syntelog; UniRef90: B6T3W5_MAIZE Cellular nucleic acid-binding protein n=3 (Andropogoneae) Exp=1e-116; maizesequence.org: GO:0003676; nucleic acid binding | GO:0008270; zinc ion binding | Uniprot/SPTREMBL:C0P3V6; Putative uncharacterized protein	5	2358363	2361474
GRMZM2G003068_T03	filtered_set; syntelog; UniRef90: B6T3W5_MAIZE Cellular nucleic acid-binding protein n=3 (Andropogoneae) Exp=3e-13; maizesequence.org: GO:0008270; zinc ion binding | GO:0003676; nucleic acid binding	5	2358363	2360749
GRMZM2G003068_T02	filtered_set; syntelog; UniRef90: B6T3W5_MAIZE Cellular nucleic acid-binding protein n=3 (Andropogoneae) Exp=6e-86; maizesequence.org: GO:0003676; nucleic acid binding | GO:0008270; zinc ion binding	5	2358397	2361416
GRMZM2G002825_T01	filtered_set; syntelog; UniRef90: ADF3_MAIZE Actin-depolymerizing factor 3 n=4 (Zea mays) Exp=5e-74; maizesequence.org: Uniprot/SPTREMBL:B6T291; Actin-depolymerizing factor 3 | Uniprot/SPTREMBL:B4FSW2; Actin-depolymerizing factor 3Putative uncharacterized protein ; | RefSeq_peptide:NP_001146959; actin-depolymerizing factor 3 | RefSeq_dna:NM_001153487; actin-depolymerizing factor 3 (LOC100280568) …	5	2362323	2364777
GRMZM2G002815_T01	filtered_set; syntelog; UniRef90: B6UFX7_MAIZE Zinc finger DNA-binding protein n=1 (Zea mays) Exp=3e-44; maizesequence.org: UniGene:Zm.129512; Zinc finger DNA-binding protein | RefSeq_peptide:NP_001152566; zinc finger DNA-binding protein | RefSeq_dna:NM_001159094; zinc finger DNA-binding protein (LOC100286206) mRNA | GO:0008270; zinc ion binding | GO:0005622; intracellular | EntrezGene:100286206;…	5	2365726	2366372
GRMZM2G002805_T01	filtered_set; syntelog; UniRef90: B6SXD7_MAIZE ZFP16-2 n=1 (Zea mays) Exp=8e-55; maizesequence.org: Uniprot/SPTREMBL:B6SXD7; ZFP16-2 | RefSeq_peptide:NP_001148033; ZFP16-2 | RefSeq_dna:NM_001154561; ZFP16-2 (LOC100281642) mRNA | GO:0008270; zinc ion binding | GO:0005622; intracellular | EntrezGene:100281642; ZFP16-2	5	2378330	2379629
GRMZM2G002765_T02	filtered_set; syntelog; UniRef90: B4FS36_MAIZE Putative uncharacterized protein n=1 (Zea mays) Exp=0; maizesequence.org: Uniprot/SPTREMBL:C0HHY6; Putative uncharacterized protein | GO:0003824; catalytic activity	5	2386974	2400647
GRMZM2G002765_T03	filtered_set; syntelog; UniRef90: B4FS36_MAIZE Putative uncharacterized protein n=1 (Zea mays) Exp=0; maizesequence.org: Uniprot/SPTREMBL:B4FS36; Putative uncharacterized protein | UniGene:Zm.85862; Hypothetical LOC542169 | GO:0003824; catalytic activity	5	2386974	2400647
GRMZM2G002765_T04	filtered_set; syntelog; UniRef90: B4FS36_MAIZE Putative uncharacterized protein n=1 (Zea mays) Exp=5e-159; maizesequence.org: Uniprot/SPTREMBL:C0HHY6; Putative uncharacterized protein	5	2386974	2400647
GRMZM2G002765_T01	filtered_set; syntelog; UniRef90: B4FS36_MAIZE Putative uncharacterized protein n=1 (Zea mays) Exp=1e-86; maizesequence.org: GO:0003824; catalytic activity	5	2394005	2400677
GRMZM2G156476_T01	filtered_set; other; possible_transposon; UniRef90: No significant hits (1e-5); maizesequence.org: GO:0007165; signal transduction | GO:0007264; small GTPase mediated signal transduction | GO:0008134; transcription factor binding | GO:0015031; protein transport | RefSeq_peptide:NP_001141136; hypothetical protein LOC100273222 | UniGene:Zm.117556; Transcribed locus strongly similar to XP_002466197.…	5	2410744	2415582
GRMZM2G156476_T02	filtered_set; other; possible_transposon; UniRef90: No significant hits (1e-5); maizesequence.org: GO:0008134; transcription factor binding | GO:0015031; protein transport | RefSeq_dna:NM_001147664; hypothetical protein LOC100273222 (LOC100273222) mRNA | RefSeq_peptide:NP_001141136; hypothetical protein LOC100273222 | UniGene:Zm.117556; Transcribed locus strongly similar to XP_002466197.1 hypothe…	5	2410746	2415798
GRMZM2G156476_T03	filtered_set; other; possible_transposon; UniRef90: No significant hits (1e-5); maizesequence.org: GO:0007165; signal transduction | GO:0007186; G-protein coupled receptor protein signaling pathway | GO:0007264; small GTPase mediated signal transduction | GO:0008134; transcription factor binding | GO:0015031; protein transport | GO:0019001; guanyl nucleotide binding | Uniprot/SPTREMBL:B4FVZ2; Put…	5	2410775	2415798
GRMZM2G495022_T01	filtered_set; other; UniRef90: No significant hits (1e-5); maizesequence.org: UniGene:Zm.97940; Transcribed locus	5	2471647	2472577
GRMZM2G017682_T01	filtered_set; syntelog; UniRef90: C5WV21_SORBI Putative uncharacterized protein Sb01g003320 n=1 (Sorghum bicolor) Exp=0; maizesequence.org: UniGene:Zm.137499; Transcribed locus moderately similar to XP_002463630.1 hypothetical protein SORBIDRAFT_01g003320 [Sorghum bicolor] | UniGene:Zm.37088; TSA: Zea mays contig02036 mRNA sequence	5	2472968	2476530
GRMZM2G119186_T01	filtered_set; syntelog; UniRef90: No significant hits (1e-5); maizesequence.org: Uniprot/SPTREMBL:C4JC73; Putative uncharacterized protein | Uniprot/SPTREMBL:B6SS57; Putative uncharacterized protein | RefSeq_peptide:NP_001142940; hypothetical protein LOC100275381 | RefSeq_dna:NM_001149468; hypothetical protein LOC100275381 (LOC100275381) mRNA | GO:0042398; cellular amino acid derivative biosynthe…	5	2495759	2497408
GRMZM2G119186_T02	filtered_set; syntelog; UniRef90: No significant hits (1e-5); maizesequence.org: Uniprot/SPTREMBL:B6SS57; Putative uncharacterized protein | RefSeq_peptide:NP_001142940; hypothetical protein LOC100275381 | RefSeq_dna:NM_001149468; hypothetical protein LOC100275381 (LOC100275381) mRNA | GO:0042398; cellular amino acid derivative biosynthetic process | GO:0016872; intramolecular lyase activity | En…	5	2495759	2497408
