# Supplementary material for: Accumulation of 5-hydroxynorvaline in maize (Zea mays) leaves is induced by insect feeding and abiotic stress
Source: J Exp Bot. 2014 Sep 30;66(2):593–602. doi: 10.1093/jxb/eru385 (PMC4286406; doi:10.1093/jxb/eru385)
Supplement: Supplementary Data [file supp_eru385_jexbot128835_file002.xlsx]

## Sheet: Sheet1
Supplementary Table S2. Predicted genes in the 5-hydroxynorvaline QTL interval on chromosome 7
Filtered gene list, from maize RefGen v2, www.maizegdb.org
GeneId	Description	Chromosome	Start	End
GRMZM2G120574_T01	filtered_set; syntelog; UniRef90: C5X772_SORBI Putative uncharacterized protein Sb02g000750 n=1 (Sorghum bicolor) Exp=0; maizesequence.org: UniGene:Zm.86329; Transcribed locus moderately similar to XP_002459218.1 hypothetical protein SORBIDRAFT_02g000750 [Sorghum bicolor] | UniGene:Zm.86082; Transcribed locus strongly similar to XP_002459218.1 hypothetical protein SORBIDRAFT_02g000750 [Sorghum bi…	7	1292347	1296024
GRMZM2G120572_T01	filtered_set; syntelog; UniRef90: B4FTW3_MAIZE Putative uncharacterized protein n=2 (Zea mays) Exp=0; maizesequence.org: Uniprot/SPTREMBL:B6U1W1; Putative uncharacterized protein | Uniprot/SPTREMBL:B4FTW3; Putative uncharacterized protein | UniGene:Zm.67232; Hypothetical protein LOC100273239 | RefSeq_peptide:NP_001141153; hypothetical protein LOC100273239 | RefSeq_dna:NM_001147681; hypothetical p…	7	1296605	1299290
GRMZM2G555108_T01	filtered_set; syntelog; UniRef90: B6U2B8_MAIZE Putative uncharacterized protein n=1 (Zea mays) Exp=4e-155; maizesequence.org: Uniprot/SPTREMBL:B6U2B8; Putative uncharacterized protein | UniGene:Zm.137301; Transcribed locus strongly similar to NP_001144864.1 hypothetical protein LOC100277954 [Zea mays] | RefSeq_peptide:NP_001144864; hypothetical protein LOC100277954 | RefSeq_dna:NM_001151392; hypo…	7	1301454	1306717
GRMZM2G120563_T08	filtered_set; syntelog; UniRef90: No significant hits (1e-5); maizesequence.org: GO:0055085; transmembrane transport | GO:0016020; membrane | GO:0015297; antiporter activity | GO:0015238; drug transmembrane transporter activity | GO:0006855; drug transmembrane transport	7	1305954	1308688
GRMZM2G120563_T09	filtered_set; syntelog; UniRef90: No significant hits (1e-5); maizesequence.org: Uniprot/SPTREMBL:B8A345; Putative uncharacterized protein | UniGene:Zm.98771; Hypothetical protein LOC100280310 | UniGene:Zm.118946; Clone 489830 mRNA sequence | RefSeq_peptide:NP_001146708; hypothetical protein LOC100280310 | RefSeq_dna:NM_001153236; hypothetical protein LOC100280310 (LOC100280310) mRNA | GO:0055085…	7	1306233	1308688
GRMZM2G120563_T06	filtered_set; syntelog; UniRef90: B4FGI7_MAIZE Putative uncharacterized protein n=1 (Zea mays) Exp=3e-71; maizesequence.org: GO:0009058; biosynthetic process | GO:0016769; transferase activity transferring nitrogenous groups | GO:0016847; 1-aminocyclopropane-1-carboxylate synthase activity | GO:0030170; pyridoxal phosphate binding	7	1306578	1314769
GRMZM2G120563_T01	filtered_set; syntelog; UniRef90: B8A345_MAIZE Putative uncharacterized protein n=1 (Zea mays) Exp=2e-128; maizesequence.org: Uniprot/SPTREMBL:B4FGI7; Putative uncharacterized protein | UniGene:Zm.23897; Full-length cDNA clone ZM_BFc0022G21 | UniGene:Zm.2257; Hypothetical protein LOC100193853 | RefSeq_peptide:NP_001132406; hypothetical protein LOC100193853 | RefSeq_dna:NM_001138934; hypothetical …	7	1309815	1318383
GRMZM2G120563_T07	filtered_set; syntelog; UniRef90: B4FGI7_MAIZE Putative uncharacterized protein n=1 (Zea mays) Exp=3e-71; maizesequence.org: GO:0030170; pyridoxal phosphate binding | GO:0016847; 1-aminocyclopropane-1-carboxylate synthase activity | GO:0016769; transferase activity transferring nitrogenous groups | GO:0009058; biosynthetic process	7	1309815	1314769
GRMZM2G120563_T02	filtered_set; syntelog; UniRef90: B8A345_MAIZE Putative uncharacterized protein n=1 (Zea mays) Exp=0; maizesequence.org: Uniprot/SPTREMBL:B4FGI7; Putative uncharacterized protein | UniGene:Zm.23897; Full-length cDNA clone ZM_BFc0022G21 | UniGene:Zm.2257; Hypothetical protein LOC100193853 | RefSeq_peptide:NP_001132406; hypothetical protein LOC100193853 | RefSeq_dna:NM_001138934; hypothetical prote…	7	1309938	1318383
GRMZM2G120563_T03	filtered_set; syntelog; UniRef90: Q69UU3_ORYSJ Os07g0108300 protein n=5 (Poaceae) Exp=0; maizesequence.org: Uniprot/SPTREMBL:B4FGI7; Putative uncharacterized protein | UniGene:Zm.29475; Alanine aminotransferase 2 | UniGene:Zm.23897; Full-length cDNA clone ZM_BFc0022G21 | UniGene:Zm.2257; Hypothetical protein LOC100193853 | RefSeq_peptide:NP_001132406; hypothetical protein LOC100193853 | RefSeq_dn…	7	1309938	1318383
GRMZM2G120563_T04	filtered_set; syntelog; UniRef90: Q69UU3_ORYSJ Os07g0108300 protein n=5 (Poaceae) Exp=0; maizesequence.org: Uniprot/SPTREMBL:B4FGI7; Putative uncharacterized protein | UniGene:Zm.23897; Full-length cDNA clone ZM_BFc0022G21 | UniGene:Zm.2257; Hypothetical protein LOC100193853 | RefSeq_peptide:NP_001132406; hypothetical protein LOC100193853 | RefSeq_dna:NM_001138934; hypothetical protein LOC1001938…	7	1311427	1318383
GRMZM2G120563_T05	filtered_set; syntelog; UniRef90: B4FGI7_MAIZE Putative uncharacterized protein n=1 (Zea mays) Exp=3e-71	7	1315252	1315970
GRMZM2G120414_T01	filtered_set; other; UniRef90: No significant hits (1e-5)	7	1319046	1320096
GRMZM2G022120_T01	filtered_set; syntelog; UniRef90: B6T9T8_MAIZE Set1 complex component swd2 n=2 (Zea mays) Exp=1e-174; maizesequence.org: Uniprot/SPTREMBL:B8A3D6; Putative uncharacterized protein | Uniprot/SPTREMBL:B6T9T8; Set1 complex component swd2 | UniGene:Zm.5814; LOC100280358 | UniGene:Zm.137059; Set1 complex component swd2 | RefSeq_peptide:NP_001149026; set1 complex component swd2 | RefSeq_peptide:NP_00114…	7	1361845	1367136
GRMZM2G022120_T02	filtered_set; syntelog; UniRef90: B6T9T8_MAIZE Set1 complex component swd2 n=2 (Zea mays) Exp=1e-174; maizesequence.org: Uniprot/SPTREMBL:B8A3D6; Putative uncharacterized protein | Uniprot/SPTREMBL:B6T9T8; Set1 complex component swd2 | RefSeq_peptide:NP_001149026; set1 complex component swd2 | RefSeq_peptide:NP_001146756; hypothetical protein LOC100280358 | EntrezGene:100282646; set1 complex comp…	7	1361845	1367104
GRMZM2G022120_T03	filtered_set; syntelog; UniRef90: B6T9T8_MAIZE Set1 complex component swd2 n=2 (Zea mays) Exp=1e-174; maizesequence.org: Uniprot/SPTREMBL:B8A3D6; Putative uncharacterized protein | Uniprot/SPTREMBL:B6T9T8; Set1 complex component swd2 | RefSeq_peptide:NP_001149026; set1 complex component swd2 | RefSeq_peptide:NP_001146756; hypothetical protein LOC100280358 | EntrezGene:100282646; set1 complex comp…	7	1361845	1367104
GRMZM2G022120_T04	filtered_set; syntelog; UniRef90: B6T9T8_MAIZE Set1 complex component swd2 n=2 (Zea mays) Exp=4e-159	7	1361845	1365741
GRMZM5G827207_T01	filtered_set; syntelog; UniRef90: No significant hits (1e-5); maizesequence.org: GO:0003676; nucleic acid binding | UniGene:Zm.20486; Transcribed locus moderately similar to XP_002459224.1 hypothetical protein SORBIDRAFT_02g000880 [Sorghum bicolor]	7	1441465	1442192
GRMZM2G108589_T01	filtered_set; syntelog; UniRef90: B4FIH5_MAIZE Putative uncharacterized protein n=2 (Zea mays) Exp=0; maizesequence.org: Uniprot/SPTREMBL:B6U8H1; Putative uncharacterized protein | Uniprot/SPTREMBL:B4FIH5; Putative uncharacterized protein | UniGene:Zm.118119; Hypothetical protein LOC100194382 | RefSeq_peptide:NP_001132887; hypothetical protein LOC100194382 | RefSeq_dna:NM_001139415; hypothetical …	7	1516447	1519778
GRMZM2G108589_T02	filtered_set; syntelog; UniRef90: B4FIH5_MAIZE Putative uncharacterized protein n=2 (Zea mays) Exp=2e-108	7	1516447	1519778
GRMZM2G704303_T01	filtered_set; other; UniRef90: No significant hits (1e-5)	7	1541227	1541568
GRMZM2G108637_T01	filtered_set; syntelog; UniRef90: B4G0V6_MAIZE Putative uncharacterized protein n=1 (Zea mays) Exp=0; maizesequence.org: GO:0055114; oxidation reduction | RefSeq_dna:NM_001148778; hypothetical protein LOC100274419 (LOC100274419) mRNA | RefSeq_peptide:NP_001142250; hypothetical protein LOC100274419 | UniGene:Zm.24362; Hypothetical protein LOC100274419 | Uniprot/SPTREMBL:B4G0V6; Putative uncharacte…	7	1557370	1559284
GRMZM2G108637_T02	filtered_set; syntelog; UniRef90: B4G0V6_MAIZE Putative uncharacterized protein n=1 (Zea mays) Exp=3e-110	7	1558569	1559265
GRMZM2G162222_T01	filtered_set; syntelog; UniRef90: C5X790_SORBI Putative uncharacterized protein Sb02g000930 n=1 (Sorghum bicolor) Exp=9e-97; maizesequence.org: GO:0055114; oxidation reduction | GO:0050661; NADP or NADPH binding | GO:0050660; FAD binding | GO:0016491; oxidoreductase activity | GO:0008324; cation transmembrane transporter activity | GO:0006813; potassium ion transport | GO:0004499; flavin-containi…	7	1568021	1569655
GRMZM2G148605_T01	filtered_set; syntelog; UniRef90: C5X790_SORBI Putative uncharacterized protein Sb02g000930 n=1 (Sorghum bicolor) Exp=0; maizesequence.org: GO:0055114; oxidation reduction | GO:0050661; NADP or NADPH binding | GO:0050660; FAD binding | GO:0016491; oxidoreductase activity | GO:0008324; cation transmembrane transporter activity | GO:0006813; potassium ion transport | GO:0004499; flavin-containing m…	7	1627368	1629084
GRMZM2G106588_T02	filtered_set; syntelog; UniRef90: No significant hits (1e-5); maizesequence.org: GO:0055114; oxidation reduction | GO:0050661; NADP or NADPH binding | GO:0050660; FAD binding | GO:0016491; oxidoreductase activity | GO:0008324; cation transmembrane transporter activity | GO:0006813; potassium ion transport | GO:0004499; flavin-containing monooxygenase activity	7	1787891	1789224
GRMZM2G106588_T01	filtered_set; syntelog; UniRef90: B4G0V6_MAIZE Putative uncharacterized protein n=1 (Zea mays) Exp=1e-89; maizesequence.org: UniGene:Zm.99591; Full-length cDNA clone ZM_BFc0099C20 | GO:0055114; oxidation reduction | GO:0050661; NADP or NADPH binding | GO:0050660; FAD binding | GO:0016491; oxidoreductase activity | GO:0008324; cation transmembrane transporter activity | GO:0006813; potassium ion t…	7	1787892	1789224
GRMZM2G106600_T01	filtered_set; syntelog; UniRef90: B6UE38_MAIZE Hydrolase/ protein serine/threonine phosphatase n=2 (Andropogoneae) Exp=0; maizesequence.org: Uniprot/SPTREMBL:B6UE38; Hydrolase/ protein serine/threonine phosphatase | UniGene:Zm.13597; Hydrolase/ protein serine/threonine phosphatase | RefSeq_peptide:NP_001152437; hydrolase/ protein serine/threonine phosphatase | RefSeq_dna:NM_001158965; hydrolase/ …	7	1789556	1794539
GRMZM2G491820_T01	filtered_set; other; UniRef90: No significant hits (1e-5); maizesequence.org: UniGene:Zm.128003; TSA: Zea mays contig20676 mRNA sequence	7	1858304	1858756
GRMZM2G018721_T01	filtered_set; syntelog; UniRef90: Q8H5U1_ORYSJ Os07g0111400 protein n=3 (Oryza sativa) Exp=2e-44; maizesequence.org: GO:0050826; response to freezing | GO:0050825; ice binding | GO:0045449; regulation of transcription | GO:0043565; sequence-specific DNA binding | GO:0042309; homoiothermy | GO:0003700; transcription factor activity	7	1920108	1921464
GRMZM2G018926_T01	filtered_set; syntelog; UniRef90: B8B6V3_ORYSI Putative uncharacterized protein n=1 (Oryza sativa subsp. indica) Exp=0; maizesequence.org: GO:0005488; binding | UniGene:Zm.4243; TSA: Zea mays contig01076 mRNA sequence | UniGene:Zm.94459; TSA: Zea mays contig34663 mRNA sequence	7	1926014	1944491
GRMZM2G018926_T02	filtered_set; syntelog; UniRef90: C5X796_SORBI Putative uncharacterized protein Sb02g000990 n=1 (Sorghum bicolor) Exp=0; maizesequence.org: UniGene:Zm.4243; TSA: Zea mays contig01076 mRNA sequence | GO:0005488; binding	7	1926014	1929667
GRMZM2G019200_T01	filtered_set; syntelog; UniRef90: B4FNN7_MAIZE Putative uncharacterized protein n=3 (Zea mays) Exp=1e-150	7	1946289	1954266
GRMZM2G019200_T02	filtered_set; syntelog; UniRef90: B4FNN7_MAIZE Putative uncharacterized protein n=3 (Zea mays) Exp=1e-150	7	1946289	1954266
GRMZM2G019200_T03	filtered_set; syntelog; UniRef90: B4FNN7_MAIZE Putative uncharacterized protein n=3 (Zea mays) Exp=8e-153; maizesequence.org: Uniprot/SPTREMBL:B6UFK5; Putative uncharacterized protein | Uniprot/SPTREMBL:B6UEX8; Putative uncharacterized protein | Uniprot/SPTREMBL:B4FNN7; Putative uncharacterized protein | RefSeq_peptide:NP_001145516; hypothetical protein LOC100278925 | RefSeq_dna:NM_001152044; LOC…	7	1946289	1954266
GRMZM2G019746_T01	filtered_set; syntelog; UniRef90: B4FTH9_MAIZE Putative uncharacterized protein n=1 (Zea mays) Exp=0; maizesequence.org: EntrezGene:100273193; hypothetical protein LOC100273193 | GO:0003824; catalytic activity | GO:0008152; metabolic process | RefSeq_dna:NM_001147637; hypothetical protein LOC100273193 (LOC100273193) mRNA | RefSeq_peptide:NP_001141109; hypothetical protein LOC100273193 | Uniprot/S…	7	1954678	1957178
GRMZM2G019746_T02	filtered_set; syntelog; UniRef90: B4FTH9_MAIZE Putative uncharacterized protein n=1 (Zea mays) Exp=3e-139; maizesequence.org: GO:0003824; catalytic activity | GO:0008152; metabolic process | UniGene:Zm.68250; Hypothetical protein LOC100273193	7	1954678	1957178
GRMZM2G491845_T01	filtered_set; other; UniRef90: No significant hits (1e-5)	7	1966539	1968024
GRMZM2G019879_T01	filtered_set; syntelog; UniRef90: C5X7A4_SORBI Putative uncharacterized protein Sb02g001060 n=1 (Sorghum bicolor) Exp=0; maizesequence.org: GO:0001503; ossification | GO:0007155; cell adhesion	7	1971639	1979556
GRMZM2G019879_T02	filtered_set; syntelog; UniRef90: C5X7A4_SORBI Putative uncharacterized protein Sb02g001060 n=1 (Sorghum bicolor) Exp=0; maizesequence.org: UniGene:Zm.116710; TSA: Zea mays contig35869 mRNA sequence | GO:0007155; cell adhesion | GO:0001503; ossification	7	1971639	1979556
GRMZM5G852776_T01	filtered_set; syntelog; UniRef90: No significant hits (1e-5); maizesequence.org: UniGene:Zm.37095; TSA: Zea mays cultivar W22 CL520Contig1.betc mRNA sequence | GO:0006468; protein amino acid phosphorylation | GO:0005524; ATP binding | GO:0005515; protein binding | GO:0004674; protein serine/threonine kinase activity | GO:0004672; protein kinase activity	7	1984731	1987168
GRMZM2G072582_T03	filtered_set; syntelog; UniRef90: Q41829_MAIZE MADS box protein n=7 (Panicoideae) Exp=1e-42; maizesequence.org: UniGene:Zm.88926; Transcribed locus | GO:0043565; sequence-specific DNA binding | GO:0006355; regulation of transcription DNA-dependent | GO:0005634; nucleus | GO:0003700; transcription factor activity	7	2062067	2065923
GRMZM2G072582_T02	filtered_set; syntelog; UniRef90: Q41829_MAIZE MADS box protein n=7 (Panicoideae) Exp=5e-100; maizesequence.org: GO:0043123; positive regulation of I-kappaB kinase/NF-kappaB cascade | GO:0043565; sequence-specific DNA binding | RefSeq_dna:NM_001111457; MADS box protein 3 (mads3) mRNA | RefSeq_peptide:NP_001104927; MADS box protein 3 | UniGene:Zm.578; MADS box protein 3 | Uniprot/SPTREMBL:B6TA20; …	7	2062377	2073530
